# Supplementary material for: A chromosome-level genome assembly of Amorphophallus konjac provides insights into konjac glucomannan biosynthesis
Source: Comput Struct Biotechnol J. 2022 Feb 15;20:1002–11. doi: 10.1016/j.csbj.2022.02.009 (PMC8860920; doi:10.1016/j.csbj.2022.02.009)
Supplement: Supplementary data 2 [file mmc2.xlsx]

## Sheet: S1
Table S1 Primers ussed in this study for RT-qPCR
Gene ID	Locus tag	Primers
CSLA_2	evm.model.HIC_ASM_10.2727_evm.model.HIC_ASM_10.2728	10.2728_F:TGCTGAGGAGTGCTTGATGA
		10.2728_R:TGAAGCCGAAGAATGCATGG
CSLD_2	evm.model.HIC_ASM_4.13108_Akon	4.13108_F:CGACTTCAAGATCTGCACCG
		4.13108_R:CTTCACCACCTCCTCCATGT
PMM	evm.model.HIC_ASM_6.460_Akon	6.460_F:GGGTGTGATTGCTCTGTTCG
		6.460_R:AGATCCTCCAACAACACCGA
GMPP_1	evm.model.HIC_ASM_9.9655_Akon	9.9655_F:CTCCAGCAGTATCATCGGGT
		9.9655_R:AAATCTCATCGCCCACATGC

## Sheet: S2
Table S2 Survey statistic results of the Amorphophallus konjac genome
K-mer	K-mer depth	K-mer number	Genome_size (Mb)	Revised Genome_size (Mb)	Heterozygous ratio (%)	Repeat (%)
17	44	251023320009	5705.08	5668.44	0.96	84.1

## Sheet: S3
Table S3 Data statistics of whole-genome sequencing for Amorphophallus konjac
Library	Insert size (bp)	Total data (Gb)	Q30 value (%)	Read length (bp)	Coverage fold
Illumina	350 bp	673.27	91.17	150	118.74
Pacbio	20 kb	576.88	-	-	101.74
10x Genomics	350 bp	471.08	90.78	150	83.08
Hi-C	350 bp	717.86	93.39	150	126.61
Total	-	2439.09	-	-	430.17

## Sheet: S4
Table S4 Coverage statistics of the Amorphophallus konjac genome
Reads	Mapping rate (%)	99.16
Genome	Average sequencing depth	53.38
	Coverage (%)	99.75
	Coverage at least 4× (%)	99.45
	Coverage at least 10× (%)	98.81
	Coverage at least 20× (%)	95.83

## Sheet: S5
Table S5 Data statistics for sequence reads in RNA-seq data
Tissues	Stage	Replicate	Raw reads	Clean reads	Clean bases (Gbp)	Q20 (%)	Total_map	Proper_map
Leaf	-	1	55066956	47561348	7.13	96.59	41275742 (94.63%)	14959490 (68.59%)
Root	-	1	56020426	49498914	7.42	96.68	46949720 (94.85%)	17239173 (69.65%)
Flower	-	1	50474294	43618030	6.54	96.47	45083402 (94.79%)	16082950 (67.63%)
Corm
	Stage1	1	42117626	41957190	6.29	96.63	38270790 (91.21%)	28374082 (67.63%)
	Stage1	2	45329492	45140556	6.77	96.51	42028281 (93.11%)	31053858 (68.79%)
	Stage1	3	48052798	47860670	7.18	96.67	44555521 (93.09%)	32837540 (68.61%)
	Stage2	1	45091500	44907450	6.74	96.58	42135516 (93.83%)	30944072 (68.91%)
	Stage2	2	46180272	45994036	6.9	96.59	43106160 (93.72%)	31545014 (68.59%)
	Stage2	3	45642846	45442912	6.82	96.78	42776636 (94.13%)	31388442 (69.07%)
	Stage2	4	43301440	43119300	6.47	96.39	40329908 (93.53%)	29532110 (68.49%)
	stage3	1	50000754	49790258	7.47	97.02	47026320 (94.45%)	34880474 (70.05%)
	stage3	2	44253642	44068008	6.61	96.88	41518723 (94.22%)	30684756 (69.63%)
	stage3	3	46054442	45895874	6.88	96.85	38272834 (83.39%)	28065066 (61.15%)
	stage3	4	46242526	46084780	6.91	97.12	43246709 (93.84%)	31801196 (69.01%)
	stage4	1	47961598	47831270	7.17	97.06	44818534 (93.7%)	33307676 (69.64%)
	stage4	2	46838532	46679432	7	97	43953544 (94.16%)	32727048 (70.11%)
	stage4	3	45827552	45666938	6.85	96.69	42653991 (93.4%)	31388280 (68.73%)
	stage4	4	44281256	44159912	6.62	96.73	41502416 (93.98%)	30831288 (69.82%)

## Sheet: S6
Table S6 Completeness of the genome assembly measured by Benchmarking Universal Single-Copy Orthologs (BUSCO)
Description	Number	Percentage (%)
Complete BUSCOs	1343	83.2
Complete and single-copy BUSCOs	1086	67.3
Complete and duplicated BUSCOs	257	15.9
Fragmented BUSCOs	69	4.3
Missing BUSCOs	202	12.5

## Sheet: S7
Table S7 Assessment the gene coverage rate using eukaryotic genes using Core Eukaryotic Genes Mapping Approach (CEGMA)
Description	Number of genes	Percentage (%)
Complete CEGs	204	82.26
Fragmented CEGs	32	12.9
Missing CEGs	12	4.84

## Sheet: S8
Table S8 LTR Assembly index (LAI) evaluation of the genome assemblies of Amorphophallus konjac, Colocasia esculenta and Spirodela polyrhiza
Type	Amorphophallus konjac	Colocasia esculenta	Spirodela polyrhiza
Intact LTR (%)	14.38	8.54	0.73
Total LTR (%)	74.04	66.17	10.64
Copia (%)	9.58	21.19	2.03
Gypsy (%)	40.28	32.69	7.86
unknown (%)	24.18	12.29	0.75
LTR Assembly index	14.43	14.49	12.24

## Sheet: S9
Table S9 Protein-coding genes predicted from the genome of Amorphophallus konjac
	Gene set	Number	Average transcript length(bp)	Average CDS length(bp)	Average exons per gene	Average exon length(bp)	Average intron length(bp)
De novo	Augustus	134180	5745.82	817.58	2.73	299.52	2849.32
	GlimmerHMM	410829	12449.1	476.62	2.32	205.49	9073.59
	SNAP	169823	33568.9	488.91	2.83	172.76	18077
	Geneid	422632	2431.22	528.62	2.63	200.74	1164.85
	Genscan	168916	22224.4	1134.49	6.49	174.74	3839.84
Homolog	Zostera muelleri	36173	6424.48	817.74	3.21	255.11	2542.28
	Zostera marina	35367	7239.56	914.05	3.44	265.84	2594.15
	Lemna minor	29630	8729.12	993.44	3.94	252.44	2635.39
	Spirodela polyrhiza	40225	7213.84	904.26	3.42	264.25	2605.14
	Arabidopsis thaliana	34516	7428.92	961.35	3.52	273.43	2570.73
	Oryza sativa	38425	5910.14	945.18	3.18	297.69	2282.72
RNA-seq	PASA	197879	16607	1020.12	4.96	205.73	3937.57
	Transcripts	53783	30639.9	2220.81	6.32	351.54	5344.65
EVM		134576	6364.24	805.38	2.79	289.07	3112.33
PASA-update*		133833	6724.26	813.08	2.81	289.8	3273.79
Final_set*		44333	11382.9	1094.06	4.21	259.91	3205.87
Note: *, UTR region included.

## Sheet: S10
Table S10 Comparison of gene space between Amorphophallus konjac and other species
Species	Number	Average transcript length (bp)	Average CDS length (bp)	Average exons per gene	Average exon length (bp)	Average intron length (bp)
Amorphophallus konjac	44333	11382.9	1094.06	4.21	259.91	3205.87
Oraza sativa	42132	2184.77	986.2	3.88	254.21	416.24
Arabidopsis thaliana	35386	1947.9	1230.62	5.57	220.87	156.9
Zostera marina	20450	3028.21	1176.5	5.19	226.74	442.07
Zostera muelleri	35875	2687.06	986.78	5.25	187.94	400.01
Lemna minor	22382	2550.27	1200.47	4.66	257.88	369.29
Spirodela polyrhiza	19623	3457.8	1108.06	5.21	212.84	558.65

[truncated: 13 more sheets: S11, S12, S13, S14, S15, S16, S17, S18, S19, S20, S21, S22, S23]
